# Supplementary material for: Floodplain ecohydrology: Climatic, anthropogenic, and local physical controls on partitioning of water sources to riparian trees
Source: Water Resour Res. 2014 May 29;50(5):4490–513. doi: 10.1002/2014WR015581 (PMC4258096; doi:10.1002/2014WR015581)
Supplement: Supplementary file 1 — • Read Me [file wrcr0050-4490-SD1.txt]

Auxiliary material for

Floodplain ecohydrology: Climatic, anthropogenic, and local physical controls on partitioning of water sources to riparian trees

Michael Bliss Singer1,2*, Christopher I. Sargeant1, Hervé Piégay3, Jérémie Riquier3, Rob J.S. Wilson1, Cristina M. Evans1,4

1Department of Earth & Environmental Sciences, University of St Andrews, Irvine Building, North Street, St Andrews, KY16 9AL, UK
2Earth Research Institute, University of California Santa Barbara, Santa Barbara, CA 91306, USA
3Université Lyon, UMR 5600 – CNRS, Site ENS-Lyon, ISIG Platforme, France
4School of Mathematics and Statistics, University of St Andrews, North Haugh, St Andrews, KY16 9SS, UK
*Corresponding author email: bliss@eri.ucsb.edu

Water Resources Research, 2014

1. ts01.xls: Supplementary data spreadsheet outlining calculations of tree ring cellulose and back-calculated water sources. Application of the Barbour [2004] model to test sensitivity of tree-ring cellulose isotopic composition to observed variability in RH and T for two different characteristic source waters (P and GW-see text). These sensitivity analyses are presented in Rows 9-50. Predicted values of tree-ring cellulose ?18O are presented in Column W. This data table shows all relevant input parameters. The table also contains calculations of source water at the root zone (Column B) based on matching modeled (Column W) to observed (Column X) ?18O values for particular water years that were indicated as significantly different from other years (e.g., wet v. dry, see Tables 1 and 2) in statistical tests (Rows 52-76). The water years are color-coded corresponding to climatic comparison shown in Figure 4. We have also included a comparison of back-calculated source waters based on significantly different isotopic values between high and low Populus for the year 2008 (Rows 77-79, unshaded), and for the period 2001-2010 (Rows 80-84), using decadal average values of climatic variables and conductance/transpiration.  
2. fs01.pdf (Suppl Fig 1): Time series of relative humidity and temperature.
3. fs02.pdf (Suppl Fig 2): Oxygen isotopic signatures in cellulose v. relative humidity.
