# Supplementary material for: Floodplain ecohydrology: Climatic, anthropogenic, and local physical controls on partitioning of water sources to riparian trees
Source: Water Resour Res. 2014 May 29;50(5):4490–513. doi: 10.1002/2014WR015581 (PMC4258096; doi:10.1002/2014WR015581)
Supplement: Supplementary file 2 — • Dataset 1 [file wrcr0050-4490-SD2.xls]

## Sheet: Barbour model 18O
© MM Barbour, JS Roden, GD Farquhar and JR Ehleringer 2003, Spreadsheet modified by John Roden (to linear format) June 2010
												L	pex	px	Craig-Gordon		D18O		Craig-Gordon		d18O																				equilibrium
		absolute		d18O						boundary		effective	proportion of		evaporation-site	Bulk			evaporation-site	Bulk			MEASURED					diffusive	diffusive	equilibrium		saturated	actual			D18O		leaf internal		total	vapour
	d18O	d18O		atmospheric	relative	air		Barometric	stomatal	layer	transpiration	path	exchangeable	proportion of	water	leaf water	Sucrose	Cellulose	water	leaf water	Sucrose	Cellulose	Cellulose	leaf	18O/16O	concentration	diffusivity	fractionation	fractionation	fractionation		vapour pressure	vapour pressure	18O/16O	18O/16O	of water		vapour	Peclet	diffusive	pressure
	source water	source water	d18O	water vapour	humidity	temperature	leaf diff	pressure	conductance	conductance	rate	length	oxygen	xylem water	(D18Oe)	(D18OL)	D18O	D18O	(d18Oe)	(d18OL)	d18O	d18O	d18O	temperature	SMOW	of water	of H218O in	through stomata	through boundary	between C=O and		of the air	of the air	of source	of water	vapour		pressure	number	fractionation	fractionation
Treatment ID	(per mil)	(per mil)	stem	(per mil)	(%)	(oC)	(oC)	(Kpa)	(mol m-2 s-1)	(mol m-2 s-1)	(mmol m-2 s-1)	(m)	in cellulose	in meristem	(per mil)	(per mil)	(per mil)	(per mil)	(per mil)	(per mil)	(per mil)	(per mil)	(per mil)	(oC)		(mol m-3)	water (m2 s-1)	(per mil)	layer (per mil)	water (per mil)		(mbar)	(mbar)	water	vapour	(per mil)		(mbar)		(per mil)	(per mil)
constant P source w/ mean conductance/transpiration, T, and pressure but varying RH
frax-dry	-5.3	-0.0053	-5.3	-14.9139	54.1	21.1	1	101.6	0.2	1	3.9	4.60929e-06	0.42	1	19.6053	19.6041	46.6041	38.3704	14.2014	14.2002	41.0571	32.867		22.1	0.0020052	55500	2.66e-09	32	21	27		25.125	13.5926	0.00199457	0.00197529	-9.66508		26.7099	0.000121766	30.1667	9.61386
frax-mean	-5.3	-0.0053	-5.3	-14.9139	58.3	21.1	1	101.6	0.2	1	3.9	4.60929e-06	0.42	1	18.0165	18.0154	45.0154	37.4489	12.621	12.6199	39.4768	31.9505		22.1	0.0020052	55500	2.66e-09	32	21	27		25.125	14.6479	0.00199457	0.00197529	-9.66508		26.7099	0.000121766	30.1667	9.61386
frax-wet	-5.3	-0.0053	-5.3	-14.9139	62.5	21.1	1	101.6	0.2	1	3.9	4.60929e-06	0.42	1	16.4277	16.4267	43.4267	36.5275	11.0406	11.0397	37.8966	31.0339		22.1	0.0020052	55500	2.66e-09	32	21	27		25.125	15.7031	0.00199457	0.00197529	-9.66508		26.7099	0.000121766	30.1667	9.61386
pop-dry	-5.3	-0.0053	-5.3	-14.9139	54.1	21.1	1	101.6	0.2775	1	4.37	4.021e-06	0.42	1	19.3296	19.3284	46.3284	38.2105	13.9271	13.926	40.7829	32.708		22.1	0.0020052	55500	2.66e-09	32	21	27		25.125	13.5926	0.00199457	0.00197529	-9.66508		26.7099	0.000119026	29.6106	9.61386
pop-mean	-5.3	-0.0053	-5.3	-14.9139	58.3	21.1	1	101.6	0.2775	1	4.37	4.021e-06	0.42	1	17.763	17.7619	44.7619	37.3019	12.3688	12.3678	39.2247	31.8042		22.1	0.0020052	55500	2.66e-09	32	21	27		25.125	14.6479	0.00199457	0.00197529	-9.66508		26.7099	0.000119026	29.6106	9.61386
pop-wet	-5.3	-0.0053	-5.3	-14.9139	62.5	21.1	1	101.6	0.2775	1	4.37	4.021e-06	0.42	1	16.1964	16.1954	43.1954	36.3933	10.8105	10.8096	37.6665	30.9004		22.1	0.0020052	55500	2.66e-09	32	21	27		25.125	15.7031	0.00199457	0.00197529	-9.66508		26.7099	0.000119026	29.6106	9.61386
constant GW source w/ mean conductance/transpiration, T, and pressure but varying RH
frax-dry	-9.5	-0.0095	-9.5	-14.9139	54.1	21.1	1	101.6	0.2	1	3.9	4.60929e-06	0.42	1	21.7629	21.7616	48.7616	39.6217	12.0561	12.0548	38.7983	29.7453		22.1	0.0020052	55500	2.66e-09	32	21	27		25.125	13.5926	0.00198615	0.00197529	-5.46578		26.7099	0.000121766	30.1667	9.61386
frax-mean	-9.5	-0.0095	-9.5	-14.9139	58.3	21.1	1	101.6	0.2	1	3.9	4.60929e-06	0.42	1	20.3416	20.3403	47.3403	38.7974	10.6483	10.6471	37.3906	28.9288		22.1	0.0020052	55500	2.66e-09	32	21	27		25.125	14.6479	0.00198615	0.00197529	-5.46578		26.7099	0.000121766	30.1667	9.61386
frax-wet	-9.5	-0.0095	-9.5	-14.9139	62.5	21.1	1	101.6	0.2	1	3.9	4.60929e-06	0.42	1	18.9203	18.9191	45.9191	37.9731	9.24054	9.2394	35.9829	28.1124		22.1	0.0020052	55500	2.66e-09	32	21	27		25.125	15.7031	0.00198615	0.00197529	-5.46578		26.7099	0.000121766	30.1667	9.61386
pop-dry	-9.5	-0.0095	-9.5	-14.9139	54.1	21.1	1	101.6	0.2775	1	4.37	4.021e-06	0.42	1	21.4872	21.4859	48.4859	39.4618	11.783	11.7818	38.5253	29.5869		22.1	0.0020052	55500	2.66e-09	32	21	27		25.125	13.5926	0.00198615	0.00197529	-5.46578		26.7099	0.000119026	29.6106	9.61386
pop-mean	-9.5	-0.0095	-9.5	-14.9139	58.3	21.1	1	101.6	0.2775	1	4.37	4.021e-06	0.42	1	20.088	20.0868	47.0868	38.6504	10.3972	10.396	37.1395	28.7832		22.1	0.0020052	55500	2.66e-09	32	21	27		25.125	14.6479	0.00198615	0.00197529	-5.46578		26.7099	0.000119026	29.6106	9.61386
pop-wet	-9.5	-0.0095	-9.5	-14.9139	62.5	21.1	1	101.6	0.2775	1	4.37	4.021e-06	0.42	1	18.6889	18.6878	45.6878	37.8389	9.01137	9.01027	35.7538	27.9795		22.1	0.0020052	55500	2.66e-09	32	21	27		25.125	15.7031	0.00198615	0.00197529	-5.46578		26.7099	0.000119026	29.6106	9.61386
constant P source w/ mean conductance/transpiration and pressure but varying RH and high T
frax-dry	-5.3	-0.0053	-5.3	-14.8216	54.1	22.2	1	101.6	0.2	1	3.9	4.60929e-06	0.42	1	19.5493	19.5481	46.5481	38.3379	14.1457	14.1445	41.0014	32.8347		23.2	0.0020052	55500	2.66e-09	32	21	27		26.8731	14.5383	0.00199457	0.00197548	-9.5723		28.5535	0.000121766	30.1667	9.52157
frax-mean	-5.3	-0.0053	-5.3	-14.8216	58.3	22.2	1	101.6	0.2	1	3.9	4.60929e-06	0.42	1	17.9635	17.9624	44.9624	37.4182	12.5683	12.5672	39.4241	31.9199		23.2	0.0020052	55500	2.66e-09	32	21	27		26.8731	15.667	0.00199457	0.00197548	-9.5723		28.5535	0.000121766	30.1667	9.52157
frax-wet	-5.3	-0.0053	-5.3	-14.8216	62.5	22.2	1	101.6	0.2	1	3.9	4.60929e-06	0.42	1	16.3778	16.3768	43.3768	36.4985	10.9909	10.99	37.8469	31.0051		23.2	0.0020052	55500	2.66e-09	32	21	27		26.8731	16.7957	0.00199457	0.00197548	-9.5723		28.5535	0.000121766	30.1667	9.52157
pop-dry	-5.3	-0.0053	-5.3	-14.8216	54.1	22.2	1	101.6	0.2775	1	4.37	4.021e-06	0.42	1	19.2737	19.2726	46.2726	38.1781	13.8716	13.8704	40.7273	32.6758		23.2	0.0020052	55500	2.66e-09	32	21	27		26.8731	14.5383	0.00199457	0.00197548	-9.5723		28.5535	0.000119026	29.6106	9.52157
pop-mean	-5.3	-0.0053	-5.3	-14.8216	58.3	22.2	1	101.6	0.2775	1	4.37	4.021e-06	0.42	1	17.7102	17.7091	44.7091	37.2713	12.3163	12.3152	39.1721	31.7737		23.2	0.0020052	55500	2.66e-09	32	21	27		26.8731	15.667	0.00199457	0.00197548	-9.5723		28.5535	0.000119026	29.6106	9.52157
pop-wet	-5.3	-0.0053	-5.3	-14.8216	62.5	22.2	1	101.6	0.2775	1	4.37	4.021e-06	0.42	1	16.1466	16.1456	43.1456	36.3645	10.761	10.76	37.6169	30.8717		23.2	0.0020052	55500	2.66e-09	32	21	27		26.8731	16.7957	0.00199457	0.00197548	-9.5723		28.5535	0.000119026	29.6106	9.52157
constant GW source w/ mean conductance/transpiration and pressure but varying RH and high T
frax-dry	-9.5	-0.0095	-9.5	-14.8216	54.1	22.2	1	101.6	0.2	1	3.9	4.60929e-06	0.42	1	21.708	21.7066	48.7066	39.5899	12.0017	12.0004	38.7439	29.7137		23.2	0.0020052	55500	2.66e-09	32	21	27		26.8731	14.5383	0.00198615	0.00197548	-5.37261		28.5535	0.000121766	30.1667	9.52157
frax-mean	-9.5	-0.0095	-9.5	-14.8216	58.3	22.2	1	101.6	0.2	1	3.9	4.60929e-06	0.42	1	20.2898	20.2885	47.2885	38.7674	10.597	10.5958	37.3393	28.8991		23.2	0.0020052	55500	2.66e-09	32	21	27		26.8731	15.667	0.00198615	0.00197548	-5.37261		28.5535	0.000121766	30.1667	9.52157
frax-wet	-9.5	-0.0095	-9.5	-14.8216	62.5	22.2	1	101.6	0.2	1	3.9	4.60929e-06	0.42	1	18.8716	18.8705	45.8705	37.9449	9.19233	9.19119	35.9347	28.0844		23.2	0.0020052	55500	2.66e-09	32	21	27		26.8731	16.7957	0.00198615	0.00197548	-5.37261		28.5535	0.000121766	30.1667	9.52157
pop-dry	-9.5	-0.0095	-9.5	-14.8216	54.1	22.2	1	101.6	0.2775	1	4.37	4.021e-06	0.42	1	21.4324	21.4311	48.4311	39.4301	11.7288	11.7275	38.471	29.5555		23.2	0.0020052	55500	2.66e-09	32	21	27		26.8731	14.5383	0.00198615	0.00197548	-5.37261		28.5535	0.000119026	29.6106	9.52157
pop-mean	-9.5	-0.0095	-9.5	-14.8216	58.3	22.2	1	101.6	0.2775	1	4.37	4.021e-06	0.42	1	20.0364	20.0352	47.0352	38.6204	10.3461	10.3449	37.0884	28.7535		23.2	0.0020052	55500	2.66e-09	32	21	27		26.8731	15.667	0.00198615	0.00197548	-5.37261		28.5535	0.000119026	29.6106	9.52157
pop-wet	-9.5	-0.0095	-9.5	-14.8216	62.5	22.2	1	101.6	0.2775	1	4.37	4.021e-06	0.42	1	18.6404	18.6393	45.6393	37.8108	8.96335	8.96225	35.7058	27.9516		23.2	0.0020052	55500	2.66e-09	32	21	27		26.8731	16.7957	0.00198615	0.00197548	-5.37261		28.5535	0.000119026	29.6106	9.52157
constant P source w/ mean conductance/transpiration and pressure but varying RH and low T
frax-dry	-5.3	-0.0053	-5.3	-14.9987	54.1	20.1	1	101.6	0.2	1	3.9	4.60929e-06	0.42	1	19.6568	19.6556	46.6556	38.4003	14.2527	14.2515	41.1084	32.8968		21.1	0.0020052	55500	2.66e-09	32	21	27		23.6231	12.7801	0.00199457	0.00197512	-9.75036		25.125	0.000121766	30.1667	9.69868
frax-mean	-5.3	-0.0053	-5.3	-14.9987	58.3	20.1	1	101.6	0.2	1	3.9	4.60929e-06	0.42	1	18.0653	18.0642	45.0642	37.4772	12.6695	12.6684	39.5253	31.9786		21.1	0.0020052	55500	2.66e-09	32	21	27		23.6231	13.7722	0.00199457	0.00197512	-9.75036		25.125	0.000121766	30.1667	9.69868
frax-wet	-5.3	-0.0053	-5.3	-14.9987	62.5	20.1	1	101.6	0.2	1	3.9	4.60929e-06	0.42	1	16.4737	16.4727	43.4727	36.5542	11.0864	11.0854	37.9423	31.0604		21.1	0.0020052	55500	2.66e-09	32	21	27		23.6231	14.7644	0.00199457	0.00197512	-9.75036		25.125	0.000121766	30.1667	9.69868
pop-dry	-5.3	-0.0053	-5.3	-14.9987	54.1	20.1	1	101.6	0.2775	1	4.37	4.021e-06	0.42	1	19.381	19.3798	46.3798	38.2403	13.9782	13.9771	40.834	32.7376		21.1	0.0020052	55500	2.66e-09	32	21	27		23.6231	12.7801	0.00199457	0.00197512	-9.75036		25.125	0.000119026	29.6106	9.69868
pop-mean	-5.3	-0.0053	-5.3	-14.9987	58.3	20.1	1	101.6	0.2775	1	4.37	4.021e-06	0.42	1	17.8115	17.8105	44.8105	37.3301	12.4171	12.4161	39.273	31.8322		21.1	0.0020052	55500	2.66e-09	32	21	27		23.6231	13.7722	0.00199457	0.00197512	-9.75036		25.125	0.000119026	29.6106	9.69868
pop-wet	-5.3	-0.0053	-5.3	-14.9987	62.5	20.1	1	101.6	0.2775	1	4.37	4.021e-06	0.42	1	16.2421	16.2412	43.2412	36.4199	10.8561	10.8551	37.712	30.9269		21.1	0.0020052	55500	2.66e-09	32	21	27		23.6231	14.7644	0.00199457	0.00197512	-9.75036		25.125	0.000119026	29.6106	9.69868
constant GW source w/ mean conductance/transpiration and pressure but varying RH and low T
frax-dry	-9.5	-0.0095	-9.5	-14.9987	54.1	20.1	1	101.6	0.2	1	3.9	4.60929e-06	0.42	1	21.8134	21.8121	48.8121	39.651	12.1062	12.1048	38.8483	29.7743		21.1	0.0020052	55500	2.66e-09	32	21	27		23.6231	12.7801	0.00198615	0.00197512	-5.55142		25.125	0.000121766	30.1667	9.69868
frax-mean	-9.5	-0.0095	-9.5	-14.9987	58.3	20.1	1	101.6	0.2	1	3.9	4.60929e-06	0.42	1	20.3892	20.388	47.388	38.825	10.6955	10.6943	37.4378	28.9562		21.1	0.0020052	55500	2.66e-09	32	21	27		23.6231	13.7722	0.00198615	0.00197512	-5.55142		25.125	0.000121766	30.1667	9.69868
frax-wet	-9.5	-0.0095	-9.5	-14.9987	62.5	20.1	1	101.6	0.2	1	3.9	4.60929e-06	0.42	1	18.9651	18.9639	45.9639	37.9991	9.2849	9.28375	36.0273	28.1381		21.1	0.0020052	55500	2.66e-09	32	21	27		23.6231	14.7644	0.00198615	0.00197512	-5.55142		25.125	0.000121766	30.1667	9.69868
pop-dry	-9.5	-0.0095	-9.5	-14.9987	54.1	20.1	1	101.6	0.2775	1	4.37	4.021e-06	0.42	1	21.5375	21.5362	48.5362	39.491	11.8329	11.8316	38.5751	29.6158		21.1	0.0020052	55500	2.66e-09	32	21	27		23.6231	12.7801	0.00198615	0.00197512	-5.55142		25.125	0.000119026	29.6106	9.69868
pop-mean	-9.5	-0.0095	-9.5	-14.9987	58.3	20.1	1	101.6	0.2775	1	4.37	4.021e-06	0.42	1	20.1355	20.1343	47.1343	38.6779	10.4442	10.443	37.1865	28.8105		21.1	0.0020052	55500	2.66e-09	32	21	27		23.6231	13.7722	0.00198615	0.00197512	-5.55142		25.125	0.000119026	29.6106	9.69868
pop-wet	-9.5	-0.0095	-9.5	-14.9987	62.5	20.1	1	101.6	0.2775	1	4.37	4.021e-06	0.42	1	18.7335	18.7324	45.7324	37.8648	9.05556	9.05445	35.798	28.0051		21.1	0.0020052	55500	2.66e-09	32	21	27		23.6231	14.7644	0.00198615	0.00197512	-5.55142		25.125	0.000119026	29.6106	9.69868
year 1998 (pre-dry)
low pop-dry	-8.15	-0.00815	-8.15	-14.8886	56.5	21.4	1	101.6	0.2775	1	4.37	4.021e-06	0.42	1	19.9467	19.9455	46.9455	38.5684	11.6341	11.633	38.4129	30.1041	30.1	22.4	0.0020052	55500	2.66e-09	32	21	27		25.5916	14.4593	0.00198886	0.00197535	-6.79395		27.2021	0.000119026	29.6106	9.58858
pop-dry	-7.75	-0.00775	-7.75	-14.8886	56.5	21.4	1	101.6	0.2775	1	4.37	4.021e-06	0.42	1	19.7318	19.7307	46.7307	38.4438	11.8289	11.8277	38.6185	30.3958	30.4	22.4	0.0020052	55500	2.66e-09	32	21	27		25.5916	14.4593	0.00198966	0.00197535	-7.19434		27.2021	0.000119026	29.6106	9.58858
low grav pop-dry	-8.02	-0.00802	-8.02	-14.8886	56.5	21.4	1	101.6	0.2775	1	4.37	4.021e-06	0.42	1	19.8768	19.8757	46.8757	38.5279	11.6974	11.6963	38.4797	30.1989	30.2	22.4	0.0020052	55500	2.66e-09	32	21	27		25.5916	14.4593	0.00198912	0.00197535	-6.92411		27.2021	0.000119026	29.6106	9.58858
high grav pop-dry	-7.47	-0.00747	-7.47	-14.8886	56.5	21.4	1	101.6	0.2775	1	4.37	4.021e-06	0.42	1	19.5815	19.5804	46.5804	38.3566	11.9653	11.9641	38.7624	30.6001	30.6	22.4	0.0020052	55500	2.66e-09	32	21	27		25.5916	14.4593	0.00199022	0.00197535	-7.47442		27.2021	0.000119026	29.6106	9.58858
high grav frax-dry	-8.09	-0.00809	-8.09	-14.8886	56.5	21.4	1	101.6	0.2	1	3.9	4.60929e-06	0.42	1	20.1775	20.1762	47.1762	38.7022	11.9242	11.923	38.7046	30.2991	30.3	22.4	0.0020052	55500	2.66e-09	32	21	27		25.5916	14.4593	0.00198898	0.00197535	-6.85403		27.2021	0.000121766	30.1667	9.58858
frax-dry	-8.36	-0.00836	-8.36	-14.8886	56.5	21.4	1	101.6	0.2	1	3.9	4.60929e-06	0.42	1	20.3226	20.3213	47.3213	38.7864	11.7927	11.7914	38.5657	30.1021	30.1	22.4	0.0020052	55500	2.66e-09	32	21	27		25.5916	14.4593	0.00198844	0.00197535	-6.58362		27.2021	0.000121766	30.1667	9.58858
year 1999 (pre-wet)
low pop-wet	-8.53	-0.00853	-8.53	-14.5027	57.5	26.1	1	101.6	0.2775	1	4.37	4.021e-06	0.42	1	19.5897	19.5886	46.5886	38.3614	10.8926	10.8915	37.6612	29.5041	29.5	27.1	0.0020052	55500	2.66e-09	32	21	27		33.9567	19.5251	0.0019881	0.00197612	-6.0241		36.0162	0.000119026	29.6106	9.20272
pop-wet	-7.98	-0.00798	-7.98	-14.5027	57.5	26.1	1	101.6	0.2775	1	4.37	4.021e-06	0.42	1	19.2882	19.2871	46.2871	38.1865	11.1543	11.1532	37.9377	29.9018	29.9	27.1	0.0020052	55500	2.66e-09	32	21	27		33.9567	19.5251	0.0019892	0.00197612	-6.57519		36.0162	0.000119026	29.6106	9.20272
high grav pop-wet	-7.71	-0.00771	-7.71	-14.5027	57.5	26.1	1	101.6	0.2775	1	4.37	4.021e-06	0.42	1	19.1403	19.1392	46.1392	38.1007	11.2828	11.2816	38.0735	30.097	30.1	27.1	0.0020052	55500	2.66e-09	32	21	27		33.9567	19.5251	0.00198974	0.00197612	-6.8455		36.0162	0.000119026	29.6106	9.20272
year 2005 (post-dry)
high grav frax-dry	-8.72	-0.00872	-8.72	-14.897	54.7	21.3	1	101.6	0.2	1	3.9	4.60929e-06	0.42	1	21.1433	21.142	48.142	39.2624	12.2389	12.2377	39.0022	30.2	30.2	22.3	0.0020052	55500	2.66e-09	32	21	27		25.4352	13.9131	0.00198771	0.00197533	-6.23134		27.0371	0.000121766	30.1667	9.597
low grav pop-dry	-9.59	-0.00959	-9.59	-14.897	54.7	21.3	1	101.6	0.2775	1	4.37	4.021e-06	0.42	1	21.3243	21.323	48.323	39.3674	11.5298	11.5286	38.2696	29.3998	29.4	22.3	0.0020052	55500	2.66e-09	32	21	27		25.4352	13.9131	0.00198597	0.00197533	-5.35839		27.0371	0.000119026	29.6106	9.597
frax-dry	-9.53	-0.00953	-9.53	-14.897	54.7	21.3	1	101.6	0.2	1	3.9	4.60929e-06	0.42	1	21.5655	21.5642	48.5642	39.5072	11.83	11.8287	38.5714	29.6007	29.6	22.3	0.0020052	55500	2.66e-09	32	21	27		25.4352	13.9131	0.00198609	0.00197533	-5.41864		27.0371	0.000121766	30.1667	9.597
year 1995 (snowmelt)
high grav pop-snow	-9.43	-0.00943	-9.43	-14.9477	58	20.7	1	101.6	0.2775	1	4.37	4.021e-06	0.42	1	20.1683	20.1671	47.1671	38.6969	10.5481	10.5469	37.2923	28.902	28.9	21.7	0.0020052	55500	2.66e-09	32	21	27		24.5145	14.2184	0.00198629	0.00197523	-5.57021		26.0657	0.000119026	29.6106	9.64768
low grav pop-snow	-7.91	-0.00791	-7.91	-14.9477	58	20.7	1	101.6	0.2775	1	4.37	4.021e-06	0.42	1	19.3292	19.328	46.328	38.2103	11.2663	11.2651	38.0516	29.998	30	21.7	0.0020052	55500	2.66e-09	32	21	27		24.5145	14.2184	0.00198934	0.00197523	-7.09379		26.0657	0.000119026	29.6106	9.64768
deep pop-snow	-7.91	-0.00791	-7.91	-14.9477	58	20.7	1	101.6	0.2775	1	4.37	4.021e-06	0.42	1	19.3292	19.328	46.328	38.2103	11.2663	11.2651	38.0516	29.998	30	21.7	0.0020052	55500	2.66e-09	32	21	27		24.5145	14.2184	0.00198934	0.00197523	-7.09379		26.0657	0.000119026	29.6106	9.64768
shal pop-snow	-9.16	-0.00916	-9.16	-14.9477	58	20.7	1	101.6	0.2775	1	4.37	4.021e-06	0.42	1	20.019	20.0178	47.0178	38.6103	10.6757	10.6745	37.4272	29.0967	29.1	21.7	0.0020052	55500	2.66e-09	32	21	27		24.5145	14.2184	0.00198683	0.00197523	-5.84119		26.0657	0.000119026	29.6106	9.64768
high grav frax-snow	-7.7	-0.0077	-7.7	-14.9477	58	20.7	1	101.6	0.2	1	3.9	4.60929e-06	0.42	1	19.4686	19.4675	46.4675	38.2911	11.6187	11.6176	38.4097	30.2963	30.3	21.7	0.0020052	55500	2.66e-09	32	21	27		24.5145	14.2184	0.00198976	0.00197523	-7.30392		26.0657	0.000121766	30.1667	9.64768
deep frax-snow	-7.7	-0.0077	-7.7	-14.9477	58	20.7	1	101.6	0.2	1	3.9	4.60929e-06	0.42	1	19.4686	19.4675	46.4675	38.2911	11.6187	11.6176	38.4097	30.2963	30.3	21.7	0.0020052	55500	2.66e-09	32	21	27		24.5145	14.2184	0.00198976	0.00197523	-7.30392		26.0657	0.000121766	30.1667	9.64768
shal frax-snow	-8.8	-0.0088	-8.8	-14.9477	58	20.7	1	101.6	0.2	1	3.9	4.60929e-06	0.42	1	20.0754	20.0741	47.0741	38.643	11.0987	11.0975	37.8599	29.5029	29.5	21.7	0.0020052	55500	2.66e-09	32	21	27		24.5145	14.2184	0.00198755	0.00197523	-6.20226		26.0657	0.000121766	30.1667	9.64768
year 1997 (rain)
high grav pop-rain	-7.1	-0.0071	-7.1	-14.9223	60.8	21	1	101.6	0.2775	1	4.37	4.021e-06	0.42	1	17.8718	17.8707	44.8707	37.365	10.6449	10.6438	37.4521	29.9997	30	22	0.0020052	55500	2.66e-09	32	21	27		24.9712	15.1825	0.00199096	0.00197528	-7.87824		26.5476	0.000119026	29.6106	9.6223
deep pop-rain	-6.39	-0.00639	-6.39	-14.9223	60.8	21	1	101.6	0.2775	1	4.37	4.021e-06	0.42	1	17.4624	17.4614	44.4614	37.1276	10.9608	10.9598	37.7873	30.5004	30.5	22	0.0020052	55500	2.66e-09	32	21	27		24.9712	15.1825	0.00199239	0.00197528	-8.58717		26.5476	0.000119026	29.6106	9.6223
shal pop-rain	-7.81	-0.00781	-7.81	-14.9223	60.8	21	1	101.6	0.2775	1	4.37	4.021e-06	0.42	1	18.2817	18.2806	45.2806	37.6027	10.3289	10.3278	37.1169	29.4991	29.5	22	0.0020052	55500	2.66e-09	32	21	27		24.9712	15.1825	0.00198954	0.00197528	-7.16828		26.5476	0.000119026	29.6106	9.6223
year 2008
high pop	-5.07	-0.00507	-5.07	-14.9987	65.2	20.1	1	101.6	0.2775	1	4.37	4.021e-06	0.42	1	15.0915	15.0906	42.0906	35.7526	9.94503	9.94413	36.8072	30.5013	30.5	21.1	0.0020052	55500	2.66e-09	32	21	27		23.6231	15.4022	0.00199503	0.00197512	-9.97927		25.125	0.000119026	29.6106	9.69868
low pop	-6.99	-0.00699	-6.99	-14.9987	65.2	20.1	1	101.6	0.2775	1	4.37	4.021e-06	0.42	1	16.2764	16.2754	43.2754	36.4397	9.17261	9.17165	35.9829	29.195	29.2	21.1	0.0020052	55500	2.66e-09	32	21	27		23.6231	15.4022	0.00199118	0.00197512	-8.06505		25.125	0.000119026	29.6106	9.69868
years 2001-2010
pop	-7.58	-0.00758	-7.58	-14.897	57.6	21.3	1	101.6	0.2775	1	4.37	4.021e-06	0.42	1	19.2591	19.2579	46.2579	38.1696	11.5331	11.5319	38.3273	30.3003	30.3	22.3	0.0020052	55500	2.66e-09	32	21	27		25.4352	14.6507	0.00199	0.00197533	-7.37289		27.0371	0.000119026	29.6106	9.597
high pop	-7.58	-0.00758	-7.58	-14.897	57.6	21.3	1	101.6	0.2775	1	4.37	4.021e-06	0.42	1	19.2591	19.2579	46.2579	38.1696	11.5331	11.5319	38.3273	30.3003	30.3	22.3	0.0020052	55500	2.66e-09	32	21	27		25.4352	14.6507	0.00199	0.00197533	-7.37289		27.0371	0.000119026	29.6106	9.597
low pop	-8.55	-0.00855	-8.55	-14.897	57.6	21.3	1	101.6	0.2775	1	4.37	4.021e-06	0.42	1	19.7903	19.7892	46.7892	38.4777	11.0711	11.07	37.8391	29.5987	29.6	22.3	0.0020052	55500	2.66e-09	32	21	27		25.4352	14.6507	0.00198806	0.00197533	-6.40173		27.0371	0.000119026	29.6106	9.597
high grav pop	-7.58	-0.00758	-7.58	-14.897	57.6	21.3	1	101.6	0.2775	1	4.37	4.021e-06	0.42	1	19.2591	19.2579	46.2579	38.1696	11.5331	11.5319	38.3273	30.3003	30.3	22.3	0.0020052	55500	2.66e-09	32	21	27		25.4352	14.6507	0.00199	0.00197533	-7.37289		27.0371	0.000119026	29.6106	9.597
low grav pop	-8.69	-0.00869	-8.69	-14.897	57.6	21.3	1	101.6	0.2775	1	4.37	4.021e-06	0.42	1	19.8671	19.8659	46.8659	38.5222	11.0045	11.0033	37.7687	29.4975	29.5	22.3	0.0020052	55500	2.66e-09	32	21	27		25.4352	14.6507	0.00198777	0.00197533	-6.26141		27.0371	0.000119026	29.6106	9.597
shal pop	-7.85	-0.00785	-7.85	-14.897	57.6	21.3	1	101.6	0.2775	1	4.37	4.021e-06	0.42	1	19.4068	19.4057	46.4057	38.2553	11.4045	11.4033	38.1914	30.105	30.1	22.3	0.0020052	55500	2.66e-09	32	21	27		25.4352	14.6507	0.00198946	0.00197533	-7.10276		27.0371	0.000119026	29.6106	9.597
frax	-8.61	-0.00861	-8.61	-14.897	57.6	21.3	1	101.6	0.2	1	3.9	4.60929e-06	0.42	1	20.0805	20.0792	47.0792	38.646	11.2976	11.2963	38.0639	29.7032	29.7	22.3	0.0020052	55500	2.66e-09	32	21	27		25.4352	14.6507	0.00198794	0.00197533	-6.3416		27.0371	0.000121766	30.1667	9.597
high frax	-8.48	-0.00848	-8.48	-14.897	57.6	21.3	1	101.6	0.2	1	3.9	4.60929e-06	0.42	1	20.0092	20.008	47.008	38.6046	11.3595	11.3583	38.1293	29.7973	29.8	22.3	0.0020052	55500	2.66e-09	32	21	27		25.4352	14.6507	0.0019882	0.00197533	-6.47188		27.0371	0.000121766	30.1667	9.597
high grav frax	-8.34	-0.00834	-8.34	-14.897	57.6	21.3	1	101.6	0.2	1	3.9	4.60929e-06	0.42	1	19.9324	19.9312	46.9312	38.5601	11.4262	11.425	38.1998	29.8985	29.9	22.3	0.0020052	55500	2.66e-09	32	21	27		25.4352	14.6507	0.00198848	0.00197533	-6.61214		27.0371	0.000121766	30.1667	9.597
shal frax	-9.17	-0.00917	-9.17	-14.897	57.6	21.3	1	101.6	0.2	1	3.9	4.60929e-06	0.42	1	20.3877	20.3864	47.3864	38.8241	11.0307	11.0295	37.7819	29.2981	29.3	22.3	0.0020052	55500	2.66e-09	32	21	27		25.4352	14.6507	0.00198681	0.00197533	-5.78		27.0371	0.000121766	30.1667	9.597
years 1990-1999
high frax	-7.93	-0.00793	-7.93	-14.9223	59.1	21	1	101.6	0.2	1	3.9	4.60929e-06	0.42	1	19.1922	19.191	46.191	38.1308	11.11	11.1088	37.8947	29.8984	29.9	22	0.0020052	55500	2.66e-09	32	21	27		24.9712	14.758	0.0019893	0.00197528	-7.04819		26.5476	0.000121766	30.1667	9.6223
low frax	-8.49	-0.00849	-8.49	-14.9223	59.1	21	1	101.6	0.2	1	3.9	4.60929e-06	0.42	1	19.5069	19.5058	46.5058	38.3133	10.8513	10.8502	37.6209	29.4981	29.5	22	0.0020052	55500	2.66e-09	32	21	27		24.9712	14.758	0.00198818	0.00197528	-6.48738		26.5476	0.000121766	30.1667	9.6223
deep frax	-7.93	-0.00793	-7.93	-14.9223	59.1	21	1	101.6	0.2	1	3.9	4.60929e-06	0.42	1	19.1922	19.191	46.191	38.1308	11.11	11.1088	37.8947	29.8984	29.9	22	0.0020052	55500	2.66e-09	32	21	27		24.9712	14.758	0.0019893	0.00197528	-7.04819		26.5476	0.000121766	30.1667	9.6223
shal frax	-8.9	-0.0089	-8.9	-14.9223	59.1	21	1	101.6	0.2	1	3.9	4.60929e-06	0.42	1	19.7376	19.7364	46.7364	38.4471	10.662	10.6608	37.4205	29.2049	29.2	22	0.0020052	55500	2.66e-09	32	21	27		24.9712	14.758	0.00198735	0.00197528	-6.07638		26.5476	0.000121766	30.1667	9.6223
shal pop	-7.87	-0.00787	-7.87	-14.9223	59.1	21	1	101.6	0.2775	1	4.37	4.021e-06	0.42	1	18.9092	18.908	45.908	37.9667	10.8903	10.8892	37.6767	29.7979	29.8	22	0.0020052	55500	2.66e-09	32	21	27		24.9712	14.758	0.00198942	0.00197528	-7.10824		26.5476	0.000119026	29.6106	9.6223
